# Supplementary material for: Effect of Opioid Receptor Activation and Blockage on the Progression and Response to Treatment of Head and Neck Squamous Cell Carcinoma
Source: J Clin Med. 2023 Feb 6;12(4):1277. doi: 10.3390/jcm12041277 (PMC9967316; doi:10.3390/jcm12041277)
Supplement: Supplementary file 1 [file jcm-12-01277-s001.zip]

Archive with 1 entries (1 files):
- jcm-2172471-supplementary.pdf
